# Supplementary material for: Sex differences in the association between Body Mass Index and cognitive function in Parkinson disease: a cross-sectional study
Source: Front Nutr. 2024 Jul 5;11:1420225. doi: 10.3389/fnut.2024.1420225 (PMC11258038; doi:10.3389/fnut.2024.1420225)
Supplement: Supplementary file 1 [file Data_Sheet_1.CSV]

PATNO	age	SEX	educ	race	fampd_bin	NHY	duration_yrs	BMI	BMIgroup	moca	mocagroup	rem	gds
101735	61.0019	0	2	1	1	1	.4685	17.95	1	25	1	3	0
130013	64.4055	1	2	1	2	1	1.4347	19.03	1	25	1	1	0
3269	60.8137	0	1	1	1	1	.3479	19.35	1	29	0	1	0
3309	54.0383	0	2	1	2	1	.7451	19.95	1	26	0	4	0
115687	63.1315	0	2	1	2	1	.4767	20.35	1	26	0	0	0
3173	62.2874	0	2	1	1	1	.9203	20.68	1	22	1	2	0
3654	47.5096	0	2	1	2	1	.6411	21.35	1	30	0	7	0
165932	62.8249	1	1	1	1	1	.5534	21.37	1	25	1	1	0
3419	67.4055	0	2	1	2	1	.0959	21.43	1	27	0	0	0
102078	53.5918	1	2	1	1	1	.8431	21.79	1	26	0	2	0
113460	59.0603	0	2	1	2	1	.6301	21.87	1	26	0	2	0
181704	48.789	0	2	1	2	1	.3068	22.1	1	24	1	0	0
42413	48.1644	0	2	1	1	1	.6685	22.23	1	30	0	3	0
5017	61.871	0	2	1	2	1	.4874	22.41	1	25	1	2	0
3819	52.8814	0	1	1	1	1	.2568	22.65	1	29	0	2	0
3175	57.2321	0	2	1	2	1	.8321	22.81	1	28	0	3	0
3482	53.8301	1	2	1	2	1	.4404	23.29	1	28	0	5	0
4092	77.0068	0	2	1	2	1	.112	23.34	1	25	1	2	0
170519	41.9507	0	2	1	2	1	.4356	23.51	1	29	0	2	0
3815	62.4795	1	1	1	1	1	.1699	23.67	1	20	1	8	0
4029	48.7568	1	2	1	2	1	.2869	23.77	1	30	0	7	0
4083	45.9205	1	1	1	1	1	.6449	23.8	1	29	0	1	0
101174	55.1534	1	2	1	1	1	.5583	23.89	1	27	0	2	0
3373	60.8156	1	2	1	2	1	.2896	24.02	1	30	0	2	0
3629	53.2537	1	2	1	2	1	.1148	24.03	1	26	0	2	0
167657	54.1824	1	2	1	2	1	1.8874	24.05	1	30	0	3	0
3664	61.8411	0	1	1	2	1	1.6164	24.06	1	30	0	5	0
3130	43.8688	1	2	1	2	1	.1995	24.14	1	29	0	7	0
3308	67.2511	1	2	1	1	1	.4986	24.26	1	28	0	2	0
3185	54.5644	0	2	1	2	1	.2602	24.28	1	29	0	4	0
3454	57.2301	0	2	1	2	1	.5479	24.37	1	29	0	3	0
50175	62.089	1	2	1	1	1	.8932	24.4	1	29	0	3	0
173814	76.1096	0	2	1	1	1	.7205	24.53	1	28	0	2	0
3835	71.7014	1	1	1	2	1	.2052	24.69	1	29	0	6	0
136681	54.474	1	2	1	1	1	.3781	25.14	2	30	0	3	0
3475	48.2951	1	2	1	2	1	.429	25.22	2	29	0	1	0
75505	63.9918	1	2	1	2	1	2.2765	25.25	2	27	0	1	0
3825	58.171	1	1	1	1	1	.2568	25.31	2	28	0	1	0
3838	60.8559	0	2	1	2	1	.1973	25.34	2	29	0	3	0
3322	60.4126	0	2	1	1	1	.347	25.4	2	29	0	2	0
124793	60.3808	0	2	1	2	1	.5863	25.51	2	27	0	4	0
3914	57.926	1	2	1	2	1	.2274	25.54	2	27	0	1	0
3311	74.5779	1	2	1	1	1	.4984	25.71	2	30	0	2	0
135861	64.0219	1	2	1	2	1	.5726	25.74	2	30	0	3	0
50319	53.3863	1	2	1	1	1	1.6767	25.77	2	27	0	1	0
3332	74.0658	1	2	1	2	1	.1562	26.16	2	29	0	3	0
212954	44.1836	1	2	1	2	1	.2685	26.2	2	30	0	1	0
115448	68.2986	1	2	1	2	1	.7123	26.22	2	29	0	3	0
158117	60.1534	1	2	1	1	1	.7726	26.23	2	25	1	5	0
3066	63.8356	0	2	1	2	1	.3068	26.25	2	28	0	5	0
144120	62.263	1	2	1	1	1	.1973	26.3	2	23	1	1	0
112926	71.5123	0	1	2	2	1	.3781	26.35	2	25	1	0	0
52062	48.7781	1	2	1	2	1	1.8986	26.36	2	28	0	8	0
140452	62.3096	0	2	1	1	1	1.2658	26.7	2	28	0	3	0
139982	59.1014	1	2	1	2	1	1.5909	26.7	2	30	0	2	0
147407	77.2055	1	2	1	2	1	3.5014	26.94	2	29	0	1	0
3328	63.0522	1	2	1	2	1	.3798	27.11	2	26	0	2	0
3787	48.9016	1	2	1	1	1	.4536	27.43	2	29	0	3	0
127741	70.0521	1	2	1	1	1	.3041	27.47	2	27	0	6	0
5006	71.4935	1	2	1	2	1	.526	27.85	2	24	1	7	0
3814	67.5518	1	2	1	2	1	.2685	27.92	2	24	1	5	0
110919	43.7233	1	2	1	2	1	2.3753	28.35	2	29	0	3	0
3869	38.3401	1	1	1	1	1	.1393	28.38	2	30	0	1	0
3122	62.1196	1	2	1	2	1	.2923	28.57	2	30	0	3	0
51440	69.9753	1	2	1	1	1	2.9162	28.7	2	27	0	2	0
5007	66.3562	1	2	1	2	1	.3644	28.71	2	26	0	2	0
110192	49.7836	0	2	1	2	1	.189	28.96	2	29	0	1	0
3205	72.6192	1	2	1	2	1	.6192	29.07	2	27	0	2	0
3377	53.7191	0	2	1	1	1	.4973	29.09	2	29	0	4	0
3211	61.726	1	1	1	2	1	.411	29.38	2	28	0	4	0
152600	67.9068	1	2	1	2	1	1.5808	29.61	2	27	0	4	0
58550	72.8977	1	2	1	1	1	6.8384	29.7	2	24	1	4	0
3507	61.8	1	2	1	2	1	.5918	29.98	2	30	0	3	0
211239	82.7247	0	2	1	1	1	.3479	30.39	3	24	1	4	0
110535	59.8603	1	1	1	2	1	.4356	30.46	3	30	0	2	0
164491	54.0545	1	2	1	1	1	.2521	30.56	3	25	1	10	0
4057	61.1573	1	2	1	2	1	.3087	30.82	3	29	0	3	0
75480	56.326	1	2	1	2	1	.2959	30.9	3	26	0	9	0
3430	53.1096	1	2	1	2	1	.0932	30.93	3	24	1	7	0
3522	54.1671	1	2	1	1	1	.2055	30.93	3	27	0	8	0
3307	66.1562	1	2	1	2	1	1.1096	30.94	3	27	0	5	0
42033	57.8548	1	1	1	1	1	1.6767	31.38	3	24	1	5	0
126812	68.6548	1	2	1	2	1	.9973	31.79	3	26	0	1	0
4037	52.8315	1	1	1	2	1	.684	31.97	3	28	0	3	0
3407	65.2082	1	2	2	2	1	.5808	31.98	3	25	1	4	0
3603	58.0822	1	2	1	1	1	2.8958	32.4	3	27	0	2	0
101476	68.7882	1	2	1	1	1	.6352	33.41	3	24	1	1	0
3207	58.2573	0	2	1	2	1	2.6234	34.2	3	28	0	5	0
148945	54.3753	1	1	1	2	1	.2137	34.69	3	22	1	2	0
3220	73.4932	0	2	1	2	1	.1671	34.91	3	30	0	1	0
3593	55.3534	0	2	1	2	1	.1014	36.85	3	25	1	3	0
5015	63.4727	0	2	1	2	1	.3123	37.08	3	28	0	7	0
147650	60.4521	1	2	2	1	1	.5178	47.18	3	28	0	2	0
3601	63.1782	0	2	1	1	2	.6904	18.74	1	26	0	1	0
42164	70.4	0	2	1	1	2	2.0658	19.13	1	28	0	4	0
3789	57.8852	0	2	1	2	2	.224	19.33	1	30	0	1	0
114195	42.9726	1	2	1	1	2	.2658	19.59	1	28	0	3	0
143119	69.2521	1	2	1	2	2	2.4575	19.71	1	26	0	2	0
3076	75.5765	0	2	1	2	2	1.3804	19.86	1	24	1	3	0
156665	62.4996	0	2	1	2	2	.5151	19.96	1	30	0	1	0
149937	68.2904	0	2	2	2	2	2.116	20.15	1	27	0	12	0
51625	53.6027	0	2	1	2	2	.5616	20.2	1	27	0	4	0
176239	57.8575	0	2	1	1	2	.3836	20.36	1	30	0	2	0
160231	69.3068	0	2	1	1	2	.4301	20.81	1	22	1	1	0
203717	61.4493	0	2	1	1	2	.537	20.94	1	25	1	2	0
100878	65.9233	1	2	1	2	2	.4132	21.04	1	26	0	2	0
3911	52.1231	1	2	1	2	2	.1695	21.07	1	30	0	6	0
100017	58.7699	0	2	2	2	2	.4536	21.3	1	29	0	1	0
3150	57.3781	0	2	1	2	2	1.8794	21.45	1	26	0	1	0
3653	79.6795	0	2	1	1	2	2.6864	21.68	1	27	0	3	0
52678	68.7479	1	2	1	2	2	.8548	21.72	1	30	0	7	0
58454	66.3507	1	2	1	2	2	4.4904	21.92	1	27	0	2	0
3516	78.3205	1	2	1	1	2	.1534	22.1	1	30	0	1	0
105854	57.2126	0	2	1	1	2	.9448	22.15	1	27	0	3	0
101477	75.0658	1	2	1	2	2	.4219	22.27	1	30	0	4	0
41568	64.2795	1	2	1	1	2	5.4877	22.3	1	25	1	1	0
3866	52.9136	0	1	1	2	2	.1967	22.53	1	26	0	2	0
181671	53.7014	1	2	1	1	2	.5945	22.63	1	28	0	1	0
41488	69.8712	1	2	1	1	2	3.0509	22.63	1	23	1	2	0
40702	70.6192	0	1	1	1	2	4.4877	22.67	1	28	0	1	0
216317	54.9025	0	2	1	1	2	.463	22.95	1	26	0	3	0
3433	81.7863	0	2	1	1	2	.189	22.99	1	28	0	2	0
100005	52.7898	1	2	1	1	2	1.5562	23.05	1	28	0	2	0
71978	72.1397	0	1	1	1	2	.537	23.07	1	21	1	2	0
160040	60.5315	1	2	1	1	2	.1562	23.24	1	29	0	1	0
3903	71.0943	1	2	2	1	2	.2814	23.27	1	19	1	5	0
116529	69.1013	1	2	2	2	2	2.0712	23.36	1	24	1	1	0
3380	70.0942	0	2	1	2	2	.1202	23.45	1	29	0	3	0
170727	53.1205	0	2	1	2	2	.6	23.46	1	27	0	1	0
40616	56.7096	0	1	1	1	2	6.3494	23.46	1	28	0	6	0
109619	66.6806	0	2	1	2	2	2.1014	23.66	1	26	0	1	0
50044	58.0352	0	2	1	1	2	7.2623	24	1	30	0	7	0
3279	63.3825	1	2	1	2	2	.3806	24.04	1	25	1	4	0
113446	68.1151	1	2	1	2	2	1.926	24.04	1	27	0	1	0
102305	76.6411	0	2	1	2	2	2.3534	24.06	1	29	0	6	0
165174	70.0869	0	2	1	2	2	.2932	24.2	1	29	0	4	0
3788	60.4918	1	2	1	2	2	.2295	24.21	1	30	0	2	0
103566	56.737	1	2	1	1	2	1.7369	24.25	1	28	0	1	0
166740	66.8555	1	2	1	2	2	.9616	24.26	1	30	0	9	0
3181	67.9126	0	2	1	1	2	.8146	24.27	1	25	1	3	0
100972	61.6493	0	2	1	1	2	10.5918	24.3	1	29	0	12	0
101047	75.1205	1	2	1	2	2	.3451	24.32	1	24	1	2	0
100007	67.244	1	2	1	2	2	2.7755	24.39	1	25	1	2	0
162994	50.6713	0	2	1	2	2	.2082	24.51	1	27	0	6	0
56744	55.7295	1	2	1	1	2	.4208	24.51	1	24	1	6	0
3910	58.6986	1	2	1	2	2	.7486	24.54	1	29	0	3	0
107099	63.8658	1	2	1	2	2	1.0538	24.54	1	29	0	1	0
100001	67.3869	1	2	1	1	2	1.0609	24.62	1	26	0	5	0
3900	71.6585	1	2	1	1	2	1.2948	24.83	1	26	0	2	0
152031	77.9364	1	2	2	2	2	.5562	24.84	1	28	0	12	0
216668	72.9342	1	2	1	2	2	.3918	24.9	1	27	0	2	0
212766	80.2329	0	2	1	2	2	.2329	25	2	29	0	5	0
3006	57.5397	0	2	1	2	2	.4411	25.08	2	27	0	4	0
42415	69.3919	0	2	1	1	2	1.7837	25.1	2	20	1	0	0
130156	61.7214	1	2	1	2	2	.589	25.11	2	28	0	4	0
100898	75.9397	1	2	1	2	2	1.2056	25.15	2	29	0	4	0
3118	60.2793	1	2	1	2	2	.1149	25.22	2	30	0	8	0
4077	48.2295	1	2	1	2	2	.4945	25.23	2	24	1	1	0
3007	64.5479	1	2	1	2	2	.3808	25.31	2	29	0	6	0
100268	72.5202	0	2	1	1	2	2.2329	25.44	2	26	0	4	0
174615	61.9342	0	1	1	1	2	.2384	25.56	2	21	1	4	0
170179	70.3	1	2	1	2	2	.789	25.56	2	26	0	8	0
184190	53.3151	1	2	1	2	2	.7452	25.72	2	26	0	2	0
58510	67.5425	1	1	1	2	2	1.474	25.76	2	24	1	10	0
3275	69.0356	1	2	1	2	2	.211	25.78	2	27	0	9	0
3415	61.4356	1	2	1	2	2	.1534	25.92	2	26	0	5	0
186108	60.6849	0	2	1	2	2	.5288	26.04	2	30	0	2	0
103914	66.6986	0	2	1	2	2	.2795	26.06	2	26	0	4	0
3014	67.4616	1	2	1	2	2	.2274	26.19	2	25	1	2	0
111278	57.6027	0	2	1	1	2	1.3836	26.22	2	28	0	4	0
71935	65.4295	1	2	1	2	2	1.4651	26.23	2	25	1	3	0
121624	69.7143	1	2	1	1	2	1.4219	26.3	2	23	1	2	0
146326	63.5836	1	2	1	2	2	1.7753	26.37	2	27	0	3	0
101482	58.2904	1	2	1	1	2	.6488	26.45	2	29	0	4	0
171083	71.6795	0	2	1	2	2	.7479	26.49	2	23	1	2	0
3762	70.9123	0	1	1	2	2	.9123	26.64	2	30	0	1	0
179526	59.9534	1	2	1	2	2	1.5096	26.64	2	27	0	4	0
101748	62.6822	0	2	1	2	2	.3123	26.79	2	29	0	4	0
3632	54.8169	1	2	1	2	2	.2923	27	2	22	1	2	0
101492	44.3233	1	2	1	2	2	2.2055	27.05	2	30	0	1	0
42171	46.0712	1	2	1	1	2	2.0877	27.17	2	29	0	1	0
152616	80.8822	1	2	1	1	2	.7178	27.19	2	28	0	7	0
3312	78.0161	1	2	1	2	2	.7778	27.25	2	30	0	10	0
3501	46.7919	1	2	2	2	2	1.4904	27.39	2	30	0	2	0
3951	57.9205	1	2	1	2	2	1.3151	27.4	2	30	0	2	0
41829	70.1041	1	2	1	2	2	4.8772	27.43	2	26	0	1	0
100911	73.1127	1	2	1	2	2	2.1452	27.53	2	24	1	2	0
101756	70.926	0	2	2	2	2	.2575	27.68	2	23	1	2	0
41578	68.6877	0	2	1	1	2	.2767	27.7	2	18	1	2	0
140581	72.8384	1	2	1	1	2	.0603	27.71	2	26	0	5	0
188170	75.2798	1	2	1	2	2	1.8192	27.72	2	28	0	3	0
4013	65.2575	1	1	1	2	2	.3644	27.74	2	29	0	4	0
186755	66.5356	1	2	2	2	2	.1178	27.74	2	26	0	7	0
3461	62.9466	1	2	1	2	2	.0658	27.87	2	29	0	1	0
101038	64.4462	1	2	1	2	2	.4899	28.05	2	28	0	6	0
3780	70.4672	0	1	1	2	2	.3798	28.08	2	26	0	6	0
52146	60.0656	1	2	1	1	2	.9832	28.16	2	27	0	9	0
134456	63.2192	1	2	1	2	2	1.5221	28.18	2	30	0	4	0
163265	68.0521	0	2	1	2	2	.1644	28.2	2	30	0	4	0
3448	56.6729	1	1	1	1	2	.2732	28.24	2	26	0	4	0
101344	63.1123	1	2	1	1	2	1.5507	28.28	2	30	0	7	0
116870	51.1479	1	2	2	2	2	.674	28.58	2	26	0	0	0
41380	60.1945	0	1	1	1	2	4.2	28.66	2	24	1	5	0
4030	74.6959	1	2	1	2	2	1.8438	28.67	2	28	0	2	0
167222	56.1151	1	2	1	2	2	.3205	28.68	2	26	0	8	0
149511	35.137	1	2	1	2	2	1.0438	28.75	2	27	0	2	0
3131	71.2055	1	2	1	2	2	.0986	28.75	2	29	0	4	0
74034	71.8301	0	2	1	2	2	1.1562	28.8	2	27	0	2	0
102012	66.8027	1	2	1	2	2	1.6055	28.96	2	20	1	2	0
116742	71.5123	1	2	1	2	2	.3534	29	2	20	1	2	0
105711	62.8822	1	2	1	2	2	.7616	29.04	2	26	0	4	0
102054	62.8329	1	1	1	2	2	.2329	29.17	2	27	0	1	0
3773	51.1612	1	1	1	2	2	.2927	29.19	2	30	0	2	0
159195	66.6332	0	2	1	1	2	1.1781	29.41	2	24	1	4	0
147341	66.7836	1	1	1	2	2	.4192	29.41	2	26	0	11	0
110212	71.1288	0	2	1	2	2	1.6251	29.55	2	27	0	7	0
177395	69.6356	0	2	1	2	2	.2493	29.57	2	26	0	6	0
59121	66.3397	0	2	2	2	2	3.9507	29.58	2	25	1	3	0
3278	65.6932	1	2	1	2	2	1.1315	29.6	2	21	1	3	0
137504	57.241	0	2	1	1	2	2.2219	29.82	2	28	0	3	0
184507	65.2767	1	2	1	2	2	1.6466	29.86	2	29	0	4	0
161673	51.9507	1	2	1	2	2	.9671	29.88	2	30	0	2	0
133486	61.0301	1	2	1	1	2	1.5495	29.89	2	25	1	5	0
100002	58.5183	1	2	1	1	2	.2158	29.92	2	26	0	1	0
219153	49.7233	0	2	1	2	2	.2877	29.94	2	30	0	3	0
42034	70.6207	0	1	1	1	2	1.9123	30	3	23	1	1	0
157229	61.2877	0	2	1	2	2	2.4158	30.1	3	27	0	1	0
148093	64.537	1	2	1	2	2	.2274	30.1	3	26	0	1	0
100889	74.9288	0	1	1	2	2	1.0443	30.22	3	30	0	1	0
147294	64.5836	1	2	1	2	2	1.5479	30.27	3	26	0	5	0
56761	66.4471	1	2	1	2	2	1.784	30.45	3	25	1	5	0
140258	76.6575	1	2	1	2	2	.7534	30.54	3	24	1	9	0
41401	38.0615	0	2	1	1	2	6.4796	30.84	3	29	0	4	0
177956	60.4	1	2	1	2	2	2.9129	31.38	3	29	0	2	0
157360	65.8133	1	2	1	2	2	.7425	31.41	3	29	0	2	0
3607	55.2659	0	2	1	1	2	.4411	31.44	3	25	1	3	0
3577	67.7346	1	2	1	1	2	.2137	31.47	3	29	0	1	0
4121	65.2712	0	2	1	2	2	1.0796	31.65	3	26	0	0	0
3254	51.3781	1	2	1	2	2	.1068	32.55	3	28	0	5	0
3360	67.0172	1	2	1	2	2	.2219	32.58	3	30	0	4	0
171525	71.3123	1	2	1	2	2	.3397	32.82	3	23	1	1	0
182515	71.5205	0	2	1	2	2	.3616	33.31	3	23	1	1	0
57880	61.9973	1	2	1	2	2	5.7233	33.43	3	28	0	2	0
219409	51.1265	0	2	2	2	2	.2466	33.67	3	28	0	6	0
3904	71.1899	1	1	1	2	2	.1995	33.75	3	23	1	3	0
40555	57.3288	0	1	1	2	2	4.0274	34.48	3	23	1	1	0
55251	59.1104	1	2	1	2	2	.8173	34.66	3	28	0	2	0
173487	71.0356	0	2	1	2	2	1.1781	35.07	3	29	0	11	0
4078	70.0521	1	2	1	2	2	.3662	40.64	3	29	0	2	0
101555	68.0493	1	1	1	2	2	1.6466	41.31	3	23	1	12	0
42378	35.0932	1	1	1	1	1	.4024	20.28	1	30	0	2	1
102003	70.2164	1	2	1	2	1	1.6849	20.31	1	29	0	1	1
3634	43.0796	1	2	1	2	1	.1776	20.71	1	30	0	9	1
3470	57.353	1	2	1	1	1	.6845	20.8	1	25	1	4	1
3631	68.0355	0	2	1	2	1	.4973	21.77	1	27	0	5	1
4059	46.582	0	2	1	2	1	.1503	21.97	1	30	0	2	1
3325	66.5652	0	2	1	2	1	.5492	22.15	1	26	0	7	1
3001	65.1425	1	2	1	2	1	.8822	22.16	1	29	0	4	1
3776	63.3525	1	2	1	1	1	1.1497	22.28	1	28	0	10	1
75484	57.6247	1	2	1	2	1	4.6411	23.32	1	27	0	3	1
4054	62.2398	0	1	2	2	1	.2104	23.37	1	25	1	7	1
72784	76.1753	0	2	1	2	1	3.4959	23.44	1	27	0	3	1
75524	54.7129	1	2	1	2	1	.7288	23.57	1	26	0	2	1
3061	53.2301	0	2	1	1	1	.3616	23.84	1	30	0	5	1
140027	74.4932	1	2	1	1	1	.7753	23.88	1	23	1	2	1
3616	77.4603	1	2	2	2	1	.8411	23.9	1	28	0	5	1
3127	49.1296	0	2	1	2	1	.3333	23.99	1	30	0	3	1
153089	54.4521	1	2	1	2	1	.7041	24.11	1	29	0	1	1
73115	65.3945	0	2	1	1	1	5.624	24.2	1	28	0	10	1
3701	46.9848	1	2	1	2	1	.1913	24.21	1	28	0	2	1
40692	64.1589	1	2	1	1	1	3.3342	24.28	1	26	0	4	1
181684	54.7274	1	2	1	1	1	.6411	24.31	1	27	0	0	1
157264	66.0866	1	2	1	1	1	1.6959	24.38	1	26	0	12	1
3963	58.3699	0	2	1	1	1	.2024	24.42	1	29	0	10	1
179541	74.1286	0	2	1	2	1	.2493	24.54	1	26	0	1	1
106703	75.2575	1	2	1	2	1	.8055	24.62	1	27	0	1	1
3587	52.5273	1	2	1	2	1	.1148	24.63	1	29	0	9	1
4051	53.0564	0	2	1	2	1	.0984	24.67	1	26	0	7	1
3364	39.179	0	2	1	1	1	.1205	24.71	1	29	0	6	1
3024	52.7439	1	2	1	2	1	.3825	24.71	1	29	0	1	1
3954	64.4492	0	1	1	1	1	.43	24.72	1	30	0	6	1
173420	71.6329	1	1	1	2	1	.7233	24.77	1	26	0	3	1
4019	54.912	0	2	1	2	1	.1531	24.89	1	29	0	3	1
4103	58.9919	1	2	1	2	1	.5956	25.14	2	27	0	5	1
3078	60.6539	1	2	1	1	1	.306	25.18	2	28	0	2	1
147191	53.1863	1	1	1	2	1	.8411	25.24	2	29	0	2	1
168082	64.9699	0	1	1	1	1	.7479	25.51	2	26	0	1	1
3960	52.7158	1	2	1	2	1	.6503	25.52	2	28	0	3	1
3223	66.4546	1	2	1	2	1	1.1478	25.53	2	24	1	2	1
3054	74.2238	1	2	1	2	1	.5863	25.56	2	28	0	10	1
133472	63.337	1	2	1	1	1	.8	25.96	2	28	0	4	1
153027	50.674	1	2	1	2	1	.4137	26.28	2	23	1	2	1
3203	56.7534	1	1	1	2	1	.7671	26.96	2	29	0	4	1
3439	57.1397	1	2	1	2	1	1.1068	26.96	2	27	0	1	1
165676	54.3219	1	2	1	2	1	.4055	27.06	2	27	0	0	1
3711	37.0389	1	2	1	2	1	.1397	27.17	2	28	0	0	1
101330	74.7315	1	2	1	2	1	.2712	27.2	2	26	0	7	1
3229	72.9795	1	2	1	2	1	.7137	27.47	2	27	0	3	1
3102	63.6192	1	2	2	2	1	.1671	27.56	2	28	0	8	1
161236	55.5671	1	2	1	2	1	.0959	27.76	2	25	1	1	1
3330	50.611	1	1	1	1	1	.9728	27.82	2	27	0	3	1
140722	61.1781	1	2	1	2	1	.263	28.08	2	28	0	2	1
3176	61.5086	1	2	1	2	1	.0574	28.55	2	28	0	2	1
3429	65.4	1	2	1	2	1	.2466	28.59	2	21	1	2	1
3802	70.0548	1	1	1	2	1	.2438	29.83	2	21	1	8	1
144147	56.5178	1	2	1	2	1	.6712	29.98	2	26	0	11	1
103813	64.4164	0	2	1	2	1	.2055	30.04	3	29	0	2	1
3230	69.8149	1	2	1	2	1	.6725	30.17	3	26	0	1	1
3630	61.237	0	2	1	2	1	1.7	30.47	3	26	0	2	1
3442	63.4372	1	2	1	2	1	.4049	30.88	3	28	0	1	1
3451	54.7676	1	2	1	2	1	.6027	31.04	3	27	0	2	1
170793	69.937	1	1	1	1	1	.4247	31.88	3	26	0	2	1
3586	62.9272	1	2	1	1	1	.2951	32.57	3	27	0	1	1
3870	41.5015	0	2	1	1	1	.0765	32.87	3	30	0	5	1
4005	72.5288	1	2	1	2	1	2.0904	33.21	3	28	0	1	1
3272	39.4254	1	2	1	2	1	.5068	33.3	3	29	0	3	1
3305	64.7616	1	2	1	1	1	.0932	33.31	3	27	0	6	1
3124	57.1906	1	2	1	2	1	.3279	33.74	3	27	0	2	1
149940	63.589	1	2	1	2	1	.4055	33.89	3	27	0	8	1
3591	62.7288	1	2	1	2	1	.126	37.12	3	27	0	4	1
213675	47.2799	1	2	1	2	1	.7425	39.85	3	28	0	3	1
101751	39.2137	1	2	1	2	1	2.9452	49.21	3	29	0	4	1
148982	71.4192	0	2	1	1	2	1.2329	18.1	1	28	0	1	1
114534	61.3715	0	2	1	1	2	.1589	18.45	1	26	0	0	1
160057	65.3178	0	2	1	2	2	2.622	18.62	1	28	0	4	1
4101	66.6276	0	1	1	2	2	.2186	18.71	1	23	1	2	1
4052	66.541	0	2	2	2	2	.4426	18.88	1	25	1	3	1
143192	64.1233	1	2	1	2	2	.611	19.41	1	29	0	4	1
100952	50.8219	0	2	1	1	2	2.0904	19.6	1	27	0	3	1
212097	56.6493	0	2	1	2	2	1.6466	19.69	1	28	0	4	1
53600	62.8344	1	2	1	1	2	7.1057	19.85	1	26	0	3	1
5009	76.5068	0	2	1	1	2	.7863	19.87	1	23	1	2	1
4073	47.3542	0	1	1	2	2	.4945	20.36	1	28	0	11	1
174133	69.2137	1	1	1	1	2	1.2274	20.69	1	30	0	4	1
122645	69.115	0	2	2	2	2	3.5699	20.83	1	23	1	1	1
3905	71.6553	0	2	1	1	2	.224	20.89	1	27	0	1	1
40599	58.0032	0	2	1	2	2	1.3256	20.96	1	27	0	5	1
41399	48.7808	0	2	1	2	2	5.1068	21.22	1	30	0	2	1
3224	84.884	1	1	1	2	2	.0956	21.47	1	21	1	1	1
174151	79.7589	0	2	1	2	2	.3205	21.63	1	25	1	5	1
50028	63.2055	0	2	1	2	2	3.6658	21.8	1	29	0	5	1
156734	77.8767	0	1	1	2	2	1.9096	21.8	1	23	1	3	1
74067	69.5228	0	2	1	1	2	.8219	21.94	1	23	1	3	1
204012	72.9781	1	2	1	2	2	1.8082	21.97	1	23	1	5	1
42447	69.8825	1	2	1	1	2	2.5565	22.13	1	26	0	8	1
4058	62.3711	1	2	1	2	2	.1749	22.2	1	22	1	6	1
57813	53.0352	0	2	1	1	2	8.7068	22.21	1	28	0	5	1
3858	67.4144	0	1	1	2	2	.1068	22.23	1	27	0	4	1
3650	67.274	0	2	1	2	2	.4959	22.41	1	29	0	3	1
40733	61.2795	0	2	1	1	2	2.5913	22.48	1	27	0	9	1
3409	63.5123	1	2	1	2	2	.1425	22.6	1	26	0	5	1
121619	59.2411	1	2	1	1	2	.663	22.62	1	25	1	2	1
187800	51.7836	0	2	1	1	2	1.7178	22.86	1	30	0	5	1
3367	45.2137	1	2	1	2	2	.4877	23.08	1	30	0	3	1
101187	62.7507	1	2	1	1	2	.5447	23.22	1	25	1	4	1
3763	59.4779	1	1	1	2	2	.3123	23.36	1	30	0	5	1
182984	62.5064	0	2	1	1	2	.4849	23.45	1	29	0	0	1
4091	68.377	0	2	1	2	2	1.234	23.51	1	28	0	2	1
141031	75.3808	1	2	1	2	2	.4274	23.51	1	24	1	3	1
160252	80.274	1	2	1	1	2	.1699	23.79	1	27	0	5	1
51518	62.9902	0	2	1	2	2	1.7793	23.81	1	29	0	2	1
100891	62.3233	1	2	1	2	2	.3286	24.01	1	28	0	11	1
145939	65.5174	1	2	1	2	2	.4274	24.06	1	28	0	2	1
3088	55.2548	0	2	1	2	2	.8478	24.08	1	25	1	4	1
102293	68.2384	1	2	1	2	2	.1753	24.1	1	27	0	9	1
3828	77.2858	1	2	1	1	2	.2186	24.11	1	26	0	3	1
101680	59.4822	1	2	1	1	2	1.9644	24.19	1	25	1	2	1
40750	53.6767	1	2	1	1	2	11.9233	24.21	1	28	0	6	1
142523	52.0767	0	2	1	2	2	2.3265	24.22	1	28	0	1	1
3280	47.8033	1	2	1	2	2	.2298	24.31	1	27	0	7	1
3585	49.2206	1	2	1	1	2	1.985	24.4	1	26	0	8	1
3182	54.8365	0	2	1	2	2	.2842	24.57	1	26	0	4	1
42411	51.1726	0	2	1	1	2	6.5096	24.61	1	27	0	5	1
101018	62.2493	1	2	1	2	2	2.3178	24.65	1	30	0	8	1
3083	65.6823	0	2	1	2	2	.4617	24.99	1	29	0	1	1
119522	45.9562	1	2	1	1	2	.3507	25.1	2	30	0	3	1
131120	68.3589	1	2	1	2	2	.4192	25.15	2	27	0	10	1
3827	75.2475	0	1	1	2	2	.1393	25.24	2	29	0	7	1
40366	62.9479	1	2	1	1	2	4.7288	25.34	2	29	0	5	1
50983	73.8493	1	2	1	1	2	.0795	25.36	2	25	1	1	1
174364	70.0814	1	2	1	2	2	1.4658	25.49	2	27	0	5	1
140671	63.7808	1	2	1	2	2	1.7028	25.58	2	28	0	5	1
4038	70.7973	0	2	1	2	2	.0959	25.69	2	24	1	0	1
101479	40.3753	1	2	1	1	2	.4274	25.71	2	29	0	4	1
3383	48.4454	1	2	1	2	2	.6311	25.8	2	30	0	1	1
3867	71.3109	0	1	1	2	2	.1393	25.86	2	27	0	0	1
4024	72.2923	1	2	1	2	2	.306	25.88	2	27	0	1	1
166701	84.5342	0	1	1	2	2	1.126	25.96	2	27	0	8	1
188069	51.1644	0	2	1	2	2	1.5836	26.03	2	30	0	9	1
109910	55.2932	1	2	1	1	2	1.4913	26.03	2	29	0	1	1
112712	72.9014	1	2	1	1	2	.4986	26.06	2	25	1	4	1
223557	70.3562	1	2	1	2	2	.3863	26.25	2	28	0	7	1
3077	62.5584	1	2	1	2	2	.9639	26.62	2	28	0	8	1
3575	61.0356	1	2	1	1	2	.2521	26.68	2	27	0	9	1
202671	62.1123	1	2	1	2	2	.4712	26.68	2	28	0	1	1
137450	83.9233	1	2	1	1	2	.2137	26.74	2	27	0	2	1
102484	63.2959	1	1	1	2	2	.7887	26.78	2	29	0	7	1
5003	66.3479	1	2	1	1	2	1.2548	26.87	2	27	0	6	1
3284	64.1885	0	2	1	2	2	1.0745	26.91	2	26	0	4	1
101742	63.7315	0	2	1	2	2	.4959	26.95	2	26	0	2	1
137264	69.9566	1	2	1	2	2	.0849	27.16	2	22	1	8	1
114972	61.5495	0	2	1	2	2	2.2055	27.24	2	27	0	3	1
5014	66.663	1	2	1	2	2	.3123	27.29	2	28	0	12	1
141696	51.7808	1	2	1	1	2	.8301	27.3	2	25	1	8	1
101513	71.7014	1	2	1	1	2	.5392	27.31	2	25	1	6	1
174855	64.2027	1	1	1	2	2	.4548	27.43	2	25	1	3	1
40671	60.0932	1	2	1	1	2	1.2301	27.56	2	25	1	5	1
57887	69.0658	0	1	1	1	2	6.5123	27.59	2	26	0	4	1
3003	56.7178	0	2	1	2	2	2.0493	27.72	2	25	1	3	1
3567	65.7315	0	2	1	2	2	.3397	27.73	2	28	0	2	1
3775	63.4098	1	2	1	2	2	.9139	27.78	2	28	0	3	1
3125	46.0068	1	2	1	2	2	.153	27.84	2	30	0	3	1
167580	79.4247	0	1	1	2	2	.6301	27.85	2	28	0	8	1
3268	61.537	1	2	1	2	2	.2685	27.96	2	29	0	2	1
40585	52.2712	1	2	1	1	2	4.5014	27.98	2	29	0	3	1
40607	69.665	1	2	1	1	2	5.8672	27.99	2	26	0	3	1
53988	55.5984	1	2	1	2	2	5.2818	28.28	2	29	0	9	1
181822	59.3123	1	2	1	1	2	.211	28.41	2	26	0	2	1
4021	72.8325	0	2	1	1	2	2.09	28.54	2	27	0	1	1
3574	65.1315	0	2	1	1	2	.5452	28.69	2	29	0	5	1
3354	69.126	1	2	1	2	2	1.9699	28.69	2	27	0	7	1
40560	66.3343	0	2	1	1	2	2.3918	28.71	2	27	0	2	1
174735	79.3945	1	2	1	2	2	1.4603	28.72	2	23	1	1	1
101516	69.9753	0	2	1	1	2	.2301	28.73	2	28	0	1	1
3378	48.0328	1	2	1	2	2	.4399	28.77	2	27	0	2	1
4122	64.0137	1	2	1	1	2	.3475	28.87	2	25	1	1	1
120544	77.8525	0	2	1	2	2	1.8525	29.05	2	28	0	6	1
3282	62.1816	0	2	1	2	2	.5109	29.3	2	25	1	1	1
55441	68.3579	1	2	1	2	2	5.9465	29.32	2	25	1	3	1
3162	61.1425	1	2	1	2	2	1.1205	29.69	2	23	1	2	1
3179	51.4095	1	1	1	1	2	.3224	29.74	2	30	0	1	1
56405	77.9271	0	1	1	2	2	2.8575	29.91	2	27	0	5	1
3793	68.211	1	2	1	1	2	.137	30.12	3	29	0	2	1
3514	71.0975	1	2	1	1	2	2.1753	30.25	3	28	0	6	1
58671	68.3808	1	2	1	2	2	4.3425	30.28	3	25	1	4	1
3058	79.8904	1	2	1	2	2	.4	30.33	3	27	0	5	1
3462	44.1041	0	2	1	2	2	.5562	30.37	3	30	0	8	1
50621	59.7534	1	2	1	1	2	1.7781	30.4	3	28	0	1	1
4027	66.3843	1	2	1	2	2	.6011	30.48	3	28	0	3	1
115680	75.2877	0	1	1	2	2	1.063	30.49	3	26	0	3	1
101749	64.9664	1	1	1	1	2	1.9863	30.65	3	26	0	2	1
110360	61.7673	1	2	1	2	2	.6274	30.74	3	22	1	3	1
3467	66.8932	1	2	1	2	2	.789	30.85	3	26	0	6	1
114272	64.274	1	2	1	1	2	1.1014	30.96	3	24	1	6	1
216970	67.589	1	2	1	2	2	.726	30.96	3	25	1	2	1
4123	60.2737	0	2	1	2	2	.3502	31.46	3	25	1	4	1
101557	64.4685	0	1	1	2	2	.6544	31.51	3	28	0	4	1
42009	71.1534	1	1	1	1	2	1.1261	31.62	3	30	0	1	1
41384	61.5041	0	2	1	1	2	4.3534	32.04	3	27	0	2	1
3510	59.5178	1	2	1	1	2	.2438	32.04	3	30	0	2	1
101799	61.8082	1	2	1	1	2	.5369	32.78	3	25	1	1	1
3068	70.6789	1	2	1	2	2	.0795	33.24	3	30	0	1	1
3214	78.6547	1	1	1	2	2	1.0575	33.93	3	22	1	4	1
172821	75.3726	1	2	1	2	2	.8767	34.48	3	29	0	1	1
142007	63.9616	1	2	1	2	2	1.189	34.85	3	29	0	2	1
102027	65.9644	0	2	1	2	2	.1507	37	3	28	0	3	1
4065	62.7617	0	1	2	2	2	.5984	38.31	3	23	1	1	1
4071	58.4259	1	2	1	2	2	.9711	39.65	3	29	0	2	1
3386	71.5864	0	2	1	2	2	.8033	40.82	3	28	0	3	1
3830	51.5098	0	2	1	2	1	.3033	17.72	1	27	0	4	2
55124	59.2532	0	2	1	1	1	.6203	19.17	1	30	0	1	2
4093	51.3162	0	2	2	2	1	.2623	19.65	1	27	0	1	2
41295	50.0904	0	2	1	2	1	1.7671	19.84	1	27	0	0	2
3604	69.1479	0	2	1	2	1	1.8027	20.29	1	28	0	2	2
182848	65.8521	0	2	1	1	1	.2904	21.04	1	26	0	3	2
3505	72.5781	1	2	1	2	1	.0932	21.24	1	26	0	6	2
118352	75.9452	1	2	1	2	1	1.5332	22.4	1	27	0	5	2
3792	57.737	0	1	1	2	1	.6534	22.41	1	29	0	4	2
3372	71.3907	1	2	1	2	1	.3146	22.58	1	27	0	0	2
101026	46.1014	1	2	1	2	1	.8591	22.63	1	29	0	2	2
42014	68.4981	0	2	1	1	1	6.9014	23.02	1	28	0	3	2
3327	54.3509	0	2	1	1	1	.4426	23.14	1	27	0	4	2
3532	61.7638	1	2	1	1	1	.3802	23.15	1	29	0	2	2
41291	33.726	1	2	1	1	1	.274	23.41	1	28	0	2	2
43083	55.1562	1	2	1	1	1	.263	23.51	1	28	0	11	2
137424	67.1397	0	2	1	2	1	1.1397	23.53	1	28	0	6	2
3707	61.4356	1	2	1	2	1	.7651	24	1	28	0	9	2
3964	39.2247	1	2	2	2	1	.2898	24.01	1	29	0	2	2
73935	48.7973	1	2	1	2	1	2.0652	24.33	1	23	1	2	2
182341	57.9151	1	2	1	2	1	12.1753	24.39	1	20	1	7	2
3444	68.8405	1	2	1	2	1	.5803	24.66	1	24	1	11	2
40778	40.5096	0	2	1	1	1	4.5041	24.8	1	29	0	4	2
168299	63.8329	1	2	2	1	1	1.9995	24.86	1	24	1	3	2
3970	66.5288	1	1	2	2	1	.5688	25.09	2	28	0	2	2
114615	64.9643	1	2	2	2	1	.3041	25.16	2	30	0	2	2
3625	67.0048	0	2	2	2	1	.1257	25.25	2	25	1	0	2
101092	69.6438	0	2	1	2	1	2.4658	25.55	2	28	0	0	2
152369	70.5068	0	2	1	2	1	.4219	25.63	2	25	1	8	2
115451	75.4932	0	2	1	2	1	.7151	25.66	2	28	0	4	2
3110	62.8453	1	2	1	2	1	.1205	25.95	2	27	0	3	2
4094	77.1846	0	2	1	2	1	.4153	26.22	2	21	1	1	2
142848	69.4133	0	2	1	1	1	.5342	26.26	2	30	0	5	2
129515	61.5562	0	2	1	2	1	1.0685	26.53	2	29	0	1	2
3190	82.2521	1	2	1	2	1	.4599	26.67	2	24	1	10	2
3108	49.7671	0	2	1	2	1	.1205	27.09	2	30	0	4	2
131602	69.8067	1	1	1	2	1	.5726	27.46	2	21	1	9	2
101566	58.2698	1	2	1	2	1	1.6137	27.47	2	26	0	4	2
3834	68.6231	1	1	1	2	1	.5848	27.55	2	30	0	2	2
3234	69.7589	1	1	1	1	1	.3832	28.04	2	23	1	1	2
74199	60.7205	1	2	1	2	1	5.4651	28.2	2	25	1	13	2
133743	61.1425	1	2	1	2	1	.6192	28.28	2	26	0	12	2
3506	66.5631	0	2	1	1	1	.8877	28.51	2	28	0	5	2
3435	54.4658	1	2	1	2	1	.211	28.72	2	28	0	3	2
3473	55.3681	0	2	2	2	1	.2268	28.87	2	29	0	5	2
4034	54.9671	0	2	1	2	1	2.6575	28.94	2	30	0	3	2
3365	48.9342	1	2	1	2	1	.1534	29.05	2	28	0	3	2
3822	55.9945	1	1	1	2	1	.1694	29.07	2	21	1	1	2
3086	56.3695	0	2	1	1	1	.2766	29.16	2	24	1	5	2
3781	72.5246	1	2	1	2	1	1.5246	29.54	2	25	1	9	2
4056	64.1612	1	2	1	2	1	.1148	29.56	2	25	1	8	2
168195	52	1	2	1	2	1	.9452	29.63	2	24	1	4	2
114526	59.8795	1	2	1	2	1	.2137	29.67	2	28	0	2	2
4117	59.9315	0	2	1	2	1	.2301	30.99	3	25	1	5	2
137842	75.3781	1	2	1	2	1	2.6302	31.03	3	30	0	2	2
140761	56	0	2	1	2	1	.1753	31.56	3	30	0	1	2
58030	65.989	1	2	1	1	1	5.2932	32.25	3	28	0	2	2
4011	51.5546	0	2	1	1	1	2.6218	33.8	3	29	0	5	2
3288	46.9452	0	2	1	2	1	.49	34.1	3	29	0	3	2
42269	66.5315	0	1	1	1	1	1.4331	35.06	3	18	1	6	2
190005	69.5397	0	2	1	1	2	2.0055	16.68	1	29	0	2	2
101295	65.1926	1	2	1	2	2	.9303	17.9	1	23	1	3	2
51914	66.5136	0	2	1	2	2	11.6356	18.93	1	29	0	3	2
40553	68.9671	0	1	1	2	2	6.3399	19.27	1	30	0	2	2
165031	48.2384	1	2	1	2	2	1.1945	19.4	1	30	0	1	2
3528	59.0873	0	2	1	2	2	.4356	19.57	1	28	0	6	2
3423	69.4274	1	2	1	2	2	1.6877	19.85	1	26	0	8	2
3617	62.5616	1	2	1	2	2	.1726	20.01	1	28	0	3	2
213005	53.3425	0	2	1	2	2	.537	20.2	1	29	0	3	2
3253	42.839	0	2	2	2	2	.2356	20.65	1	27	0	1	2
3089	56.2603	0	2	1	2	2	.4407	20.67	1	28	0	1	2
3818	72.8213	0	1	1	2	2	.0765	20.7	1	29	0	1	2
40740	69.0543	1	2	1	1	2	3.4575	21.36	1	21	1	0	2
3771	74.7666	0	2	1	2	2	.2927	21.6	1	27	0	4	2
142004	75.3644	0	2	1	2	2	1.4871	21.71	1	26	0	6	2
42451	69.0467	0	2	1	1	2	3.9617	21.8	1	29	0	2	2
164765	70.3382	0	2	1	2	2	1.2986	21.97	1	28	0	3	2
102420	75.5041	0	2	1	1	2	.8488	22.04	1	29	0	1	2
4099	59.5892	0	2	1	2	2	.2295	22.2	1	29	0	3	2
123594	52.537	1	2	1	2	2	1.8992	22.34	1	24	1	0	2
153191	62.1461	0	1	1	2	2	.7123	22.72	1	30	0	1	2
5002	65.6192	1	2	1	2	2	.737	22.76	1	28	0	5	2
101025	73.8959	0	2	2	1	2	.4767	23.14	1	23	1	1	2
3060	75.0225	1	2	1	2	2	1.0164	23.21	1	28	0	2	2
141692	73.263	1	2	1	2	2	.1397	23.33	1	25	1	3	2
54161	68.7233	1	2	1	2	2	2.2822	23.44	1	27	0	3	2
4006	59.8822	1	2	1	2	2	1.2548	23.46	1	27	0	7	2
3359	72.2932	1	2	1	2	2	.211	23.48	1	27	0	7	2
55468	51.6466	0	2	1	1	2	4.1041	23.55	1	24	1	1	2
149516	61.8161	1	1	1	2	2	.5781	23.55	1	30	0	11	2
3166	59.3899	1	2	1	1	2	.4822	23.78	1	27	0	9	2
3584	43.092	1	2	1	2	2	.3525	23.87	1	27	0	2	2
73673	63.2767	1	2	1	2	2	2.863	23.88	1	20	1	7	2
42407	59.6521	0	1	1	2	2	5.8799	23.92	1	26	0	2	2
3434	53.7808	1	2	1	1	2	.1781	24.05	1	27	0	7	2
70818	64.474	1	2	1	1	2	4.5836	24.05	1	29	0	4	2
3777	62.4481	1	1	1	1	2	1.0043	24.09	1	29	0	1	2
4106	72.0384	1	2	1	2	2	.2241	24.09	1	25	1	1	2
3225	69.58	1	2	1	2	2	.4485	24.14	1	28	0	3	2
40882	61.7137	0	2	1	1	2	.4795	24.18	1	29	0	1	2
4082	65.9945	1	2	1	2	2	.4564	24.3	1	26	0	2	2
3542	67.4027	0	2	1	2	2	2.0055	24.31	1	25	1	2	2
55615	54.618	0	2	1	1	2	4.1503	24.32	1	29	0	9	2
3025	67.6475	1	2	1	2	2	.5109	24.38	1	27	0	5	2
3638	66.0466	1	2	1	2	2	.8395	24.41	1	26	0	3	2
72826	69.7041	0	2	1	1	2	3.2055	24.42	1	26	0	3	2
3504	61.1699	1	2	1	2	2	.3616	24.57	1	26	0	3	2
132338	79.8027	0	2	1	2	2	.7699	24.58	1	27	0	1	2
144254	72.8493	1	2	1	2	2	.4795	24.62	1	29	0	11	2
150505	69.8266	0	2	1	1	2	.4192	24.69	1	25	1	2	2
3387	56.3443	0	2	1	2	2	.4427	24.8	1	28	0	8	2
216592	63.233	1	1	1	2	2	.1425	24.85	1	25	1	4	2
5008	55.5783	0	2	2	2	2	.4959	24.86	1	26	0	5	2
3352	51.8356	1	1	1	1	2	.0329	25.24	2	28	0	10	2
228315	74.7116	1	2	1	1	2	.463	25.31	2	22	1	8	2
3059	82.9758	1	2	1	2	2	1.2849	25.37	2	25	1	5	2
100738	71.3644	0	2	1	2	2	.3502	25.43	2	29	0	5	2
42079	65.5671	1	2	1	1	2	5.0192	25.48	2	27	0	3	2
3808	57.2274	1	2	1	2	2	1.1863	25.5	2	24	1	5	2
3252	47.3945	0	2	1	1	2	.463	25.53	2	29	0	3	2
55875	59.0367	1	2	1	1	2	.5164	25.53	2	27	0	2	2
140762	80.2192	1	2	1	2	2	.7452	25.63	2	25	1	2	2
3612	67.7425	1	2	1	1	2	.2082	25.73	2	27	0	3	2
3119	64.3585	1	2	1	2	2	.2105	25.76	2	28	0	4	2
3628	72.0164	1	2	1	2	2	.2268	25.76	2	23	1	10	2
4026	75.0528	1	2	1	1	2	.1858	25.93	2	24	1	2	2
140568	59.9808	0	1	1	2	2	.3808	25.95	2	27	0	2	2
3564	68.9836	1	2	1	2	2	1.4658	25.96	2	27	0	6	2
3129	56.0109	1	2	1	2	2	.5383	26	2	26	0	5	2
41405	63.0466	1	1	1	1	2	1.6985	26.2	2	27	0	1	2
3051	71.6356	1	2	1	1	2	.6329	26.28	2	26	0	8	2
54265	75.1606	1	2	1	1	2	.5962	26.37	2	24	1	4	2
4102	68.776	1	2	1	2	2	.1311	26.42	2	29	0	3	2
172354	68.9479	1	2	1	2	2	.7014	26.51	2	27	0	1	2
3107	69.611	1	2	1	2	2	.2493	26.78	2	29	0	7	2
174871	76.1041	1	2	1	1	2	.2219	26.78	2	25	1	11	2
4115	66.5753	1	2	1	2	2	.1753	26.99	2	28	0	9	2
211902	64.6247	1	2	1	2	2	.1534	27.62	2	26	0	8	2
4110	70.9205	1	1	1	2	2	.2132	27.64	2	24	1	4	2
40534	67.4822	1	2	1	1	2	3.7781	27.78	2	29	0	9	2
4035	60.4541	1	2	1	2	2	.1562	28.06	2	25	1	0	2
4076	73.524	1	2	1	2	2	.3279	28.06	2	25	1	3	2
3868	69.2533	1	1	1	2	2	.1393	28.08	2	26	0	5	2
172370	71.4822	0	2	1	2	2	.3014	28.12	2	30	0	7	2
4074	59.6226	1	2	1	1	2	.2541	28.52	2	26	0	11	2
40763	36.1151	1	1	1	1	2	4.6767	28.69	2	19	1	8	2
102529	65.0349	1	2	2	2	2	.3726	28.86	2	21	1	4	2
115820	72.074	0	2	1	1	2	.1397	29	2	28	0	3	2
3502	69.5973	1	2	1	2	2	.5151	29.05	2	29	0	5	2
53339	56.375	0	2	1	2	2	3.6612	29.09	2	27	0	5	2
4114	66.8959	1	2	2	2	2	.211	29.14	2	17	1	2	2
177924	63.4192	1	2	1	2	2	.5041	29.24	2	28	0	5	2
71189	59.8055	1	2	1	2	2	4.5726	29.27	2	28	0	3	2
43046	61.4822	0	1	1	2	2	6.6959	29.41	2	30	0	7	2
3371	68.6464	1	2	1	2	2	2.0355	29.48	2	23	1	5	2
41749	59.1986	0	2	1	1	2	.763	29.71	2	26	0	6	2
4020	60.7586	1	2	1	2	2	.1559	29.71	2	25	1	8	2
4098	58.8771	1	2	1	2	2	.5	29.87	2	28	0	4	2
195159	65.474	1	2	1	2	2	2.2026	29.95	2	25	1	5	2
70188	67.4904	1	2	1	2	2	1.8822	29.95	2	25	1	6	2
3443	53.9392	1	2	1	2	2	.6159	30.34	3	25	1	4	2
3589	74.9096	0	2	1	2	2	.5519	30.43	3	29	0	3	2
43045	44.4247	1	2	1	2	2	3.011	30.64	3	30	0	4	2
3659	71.0819	1	2	1	2	2	.1998	31.11	3	27	0	5	2
3440	59.6093	1	2	1	2	2	.1805	31.13	3	27	0	9	2
102053	60.7994	1	2	1	2	2	.1671	31.2	3	28	0	2	2
128196	62.1151	1	2	1	2	2	.3918	31.35	3	30	0	2	2
102068	74.9808	1	2	1	2	2	.5753	31.6	3	29	0	3	2
3476	65.7843	1	2	1	2	2	.0792	31.91	3	26	0	7	2
4111	73.8795	1	2	1	2	2	.1888	31.95	3	25	1	6	2
189935	51.9014	0	2	1	2	2	.3863	32.18	3	29	0	5	2
3633	68.962	0	2	1	2	2	.582	32.98	3	28	0	4	2
152582	73.326	1	2	1	1	2	1.7771	33.47	3	24	1	1	2
3021	64.0738	0	1	1	2	2	.2486	34.53	3	29	0	4	2
3530	64.597	1	2	1	2	2	.3916	34.64	3	26	0	7	2
100006	55.6577	0	2	1	1	2	.8224	34.79	3	29	0	3	2
147372	77.0658	1	2	1	1	2	.5562	34.81	3	30	0	3	2
3281	56.8404	1	2	1	2	2	.4212	35.34	3	22	1	2	2
182199	58.7003	1	2	1	1	2	.5452	35.71	3	24	1	1	2
3366	61.2877	1	1	1	2	2	.1397	36.64	3	29	0	2	2
3657	69.9096	1	2	1	2	2	.9699	39.18	3	27	0	2	2
201630	84.4685	0	2	1	1	2	.8411	48.28	3	29	0	5	2
40756	47.2493	0	2	1	1	1	1.6956	18.69	1	30	0	11	3
3431	61.5671	0	2	1	1	1	.3068	19.22	1	29	0	3	3
3184	59.1345	0	2	1	2	1	.2978	20.93	1	30	0	1	3
158359	45.5507	1	2	1	2	1	.389	21.43	1	27	0	1	3
57037	54.0959	0	2	1	2	1	1.2959	21.87	1	30	0	1	3
3123	69.344	1	2	1	2	1	.2459	22.24	1	30	0	5	3
52530	68.2546	1	2	1	2	1	1.134	22.41	1	29	0	5	3
219715	69.3178	0	2	1	1	1	.2658	22.58	1	29	0	1	3
3403	68.8877	1	2	1	2	1	.3096	22.81	1	25	1	5	3
3958	75.8169	1	2	1	1	1	.6695	23.36	1	30	0	6	3
42346	55.5867	1	1	1	2	1	.8497	23.84	1	27	0	0	3
162941	62.2588	1	2	1	2	1	.3342	24.17	1	26	0	6	3
57127	74.9233	1	2	1	2	1	1.663	24.26	1	24	1	3	3
3700	62.3738	0	1	2	2	1	.3934	24.39	1	27	0	6	3
3056	55.663	1	2	1	1	1	1.0548	24.62	1	23	1	5	3
188666	62.2735	0	1	1	1	1	.1425	24.63	1	29	0	1	3
71093	61.1945	1	2	1	1	1	2.1723	25.09	2	23	1	9	3
111034	57.2536	0	2	1	2	1	.2384	25.22	2	30	0	1	3
3421	39.7479	1	2	1	2	1	.2301	25.23	2	27	0	3	3
3831	75.4907	1	2	1	2	1	.3689	25.45	2	28	0	7	3
3957	68.9	1	2	1	2	1	.3005	26.39	2	27	0	5	3
40777	70.1695	0	1	1	1	1	1.3531	26.64	2	25	1	3	3
179691	47.3096	1	2	1	2	1	.6493	26.91	2	30	0	1	3
172413	56.6384	1	2	1	2	1	.3205	27.43	2	27	0	1	3
3420	50.46	1	2	1	1	1	.1726	27.44	2	28	0	6	3
3832	64.5137	1	1	1	1	1	.1803	27.76	2	25	1	3	3
4112	53.4603	1	2	1	1	1	.2765	27.87	2	28	0	2	3
142629	71.2247	1	2	1	2	1	1.8039	28.09	2	26	0	2	3
3829	67.3595	0	1	1	2	1	.1776	28.31	2	25	1	4	3
5013	57.0767	1	2	1	1	1	.3014	29.22	2	27	0	8	3
3067	73.9342	1	2	1	1	1	1.726	29.22	2	22	1	4	3
3134	38.5479	1	2	1	1	1	.1479	29.44	2	29	0	8	3
153118	67.6986	0	2	1	1	1	2.185	31.55	3	25	1	7	3
3705	65.825	1	1	1	2	1	.388	32.41	3	28	0	3	3
3422	57.5397	1	2	1	1	1	.463	32.85	3	25	1	0	3
3233	37.3454	1	2	1	2	1	.5	34.75	3	25	1	5	3
3231	55.8142	0	2	1	2	1	.7821	35.64	3	28	0	5	3
42357	67.537	0	2	1	2	1	5.0027	36.44	3	23	1	1	3
4109	67.2219	1	1	1	2	1	.2461	36.64	3	27	0	1	3
3961	36.6475	1	1	2	2	1	.8661	39.87	3	28	0	1	3
3459	51.6712	1	2	1	2	1	1.9151	41.57	3	30	0	4	3
3227	50.703	0	2	1	2	1	.2377	43.76	3	28	0	5	3
3314	77.2571	0	1	1	2	2	.7502	18.18	1	29	0	5	3
3791	75.6822	0	2	1	2	2	.1833	18.25	1	30	0	3	3
211045	63.5151	0	2	1	2	2	.3671	19.71	1	22	1	1	3
112729	79.9342	1	2	1	1	2	.9284	21.34	1	28	0	2	3
41989	43.0618	0	2	1	2	2	3.6831	21.53	1	28	0	2	3
211886	65.2301	0	2	1	1	2	1.1534	21.99	1	29	0	2	3
52128	72.5999	1	2	1	1	2	1.0985	22.12	1	26	0	2	3
101384	50.9123	0	2	1	2	2	.8684	22.23	1	28	0	2	3
120403	66.6959	0	2	1	1	2	.4795	22.85	1	28	0	0	3
3062	61.0438	0	2	2	2	2	.2164	22.86	1	26	0	4	3
70354	44.6025	1	2	1	2	2	1.9562	23.2	1	24	1	2	3
182727	49.9945	0	2	1	1	2	.5452	23.32	1	28	0	3	3
135704	75.3014	0	2	1	2	2	1.703	23.32	1	24	1	12	3
41437	53.7671	0	1	1	2	2	.0247	23.34	1	29	0	7	3
3120	49.5086	0	2	1	2	2	.2104	23.59	1	29	0	6	3
156304	77.6	1	2	1	2	2	2.1464	23.89	1	24	1	5	3
179784	49.5014	0	2	1	2	2	1.0795	23.98	1	30	0	5	3
101175	70.9452	1	2	1	2	2	.2274	23.98	1	18	1	1	3
149945	72.926	0	2	1	2	2	.411	24.31	1	26	0	6	3
51844	80.6027	0	2	1	2	2	1.8795	24.34	1	26	0	1	3
3080	80.1639	1	2	1	1	2	.2022	24.36	1	27	0	4	3
162929	84.5808	1	2	1	2	2	.5671	24.4	1	27	0	8	3
3376	70.1089	0	2	1	2	2	.0956	24.41	1	30	0	7	3
3800	40.8247	1	2	1	1	2	.2986	24.45	1	28	0	2	3
130828	50.5616	1	2	1	2	2	.6137	24.48	1	30	0	4	3
113355	56.5014	1	2	1	2	2	1.4806	25.17	2	30	0	7	3
57090	73.7315	1	2	1	2	2	.7248	25.24	2	27	0	12	3
3418	54.8096	1	2	1	2	2	.7452	25.49	2	28	0	4	3
4022	47.5246	1	2	1	1	2	.5309	25.51	2	28	0	3	3
151669	64.2301	1	2	1	1	2	.8712	25.66	2	27	0	3	3
190360	75.1153	0	2	1	2	2	2.2792	25.73	2	27	0	0	3
41411	41.7726	1	2	1	1	2	5.3726	25.94	2	17	1	4	3
177987	70.5032	1	2	1	1	2	1.5836	26.13	2	25	1	7	3
42351	49.699	1	2	1	1	2	.9592	26.42	2	29	0	2	3
174340	56.9205	1	2	1	2	2	.2904	26.5	2	26	0	2	3
3228	67.0863	1	2	1	2	2	.9028	26.56	2	27	0	3	3
51551	52.326	0	2	1	2	2	7.0924	26.61	2	27	0	11	3
3856	67.8986	1	1	1	1	2	.1781	26.73	2	28	0	3	3
142983	58.0036	1	2	1	2	2	2.1894	26.78	2	29	0	2	3
3209	68.1863	1	2	1	1	2	1.6521	26.84	2	26	0	8	3
4081	71.4274	1	1	1	2	2	1.4603	27.28	2	27	0	3	3
179527	66.1229	1	2	2	2	2	.4438	27.32	2	28	0	11	3
3606	50.2712	0	2	1	1	2	.1534	27.95	2	29	0	2	3
163420	81.0466	0	2	1	2	2	.7616	27.97	2	22	1	2	3
3321	70.7796	0	2	2	2	2	.5905	28.04	2	30	0	5	3
3132	49.8767	1	2	1	2	2	.1014	28.04	2	30	0	3	3
3002	67.5781	0	2	1	2	2	1.074	28.28	2	29	0	7	3
5000	60.3123	1	1	1	1	2	.1534	28.3	2	26	0	4	3
173266	52.9123	1	2	1	2	2	.3315	28.41	2	29	0	7	3
3455	67.0771	1	2	1	2	2	.389	28.44	2	26	0	9	3
148699	61.2027	0	1	2	2	2	1.0384	28.45	2	24	1	4	3
163791	70.9621	0	2	1	2	2	1.6219	28.6	2	24	1	11	3
3010	46.9657	1	2	1	1	2	.3589	28.65	2	26	0	9	3
3285	68.2596	1	1	1	2	2	.2104	28.7	2	26	0	2	3
182724	74.3362	1	2	1	1	2	.6521	29.07	2	22	1	9	3
3709	68.6917	1	1	1	1	2	.2218	29.38	2	27	0	6	3
4124	71.1178	1	2	1	2	2	.3259	29.61	2	23	1	5	3
143419	61.0164	1	2	1	2	2	.5973	29.62	2	25	1	2	3
41985	55.8415	1	2	1	1	2	4.2568	29.95	2	25	1	4	3
142957	70.8055	1	1	1	2	2	.3205	29.97	2	22	1	10	3
40544	70.4521	1	2	1	1	2	1.0707	29.98	2	29	0	3	3
40806	76.5662	1	1	1	1	2	3.3114	30.37	3	26	0	3	3
182745	63.3096	1	2	1	2	2	.3068	30.46	3	28	0	6	3
3018	60.5882	0	2	1	1	2	.2377	30.91	3	23	1	3	3
114265	68.9726	1	1	1	1	2	1.2352	31.53	3	20	1	1	3
50901	52.2877	1	2	2	1	2	.5452	31.7	3	24	1	1	3
3020	73.9636	0	2	1	2	2	.2514	31.72	3	28	0	6	3
3026	56.0546	1	2	1	2	2	.153	31.98	3	28	0	1	3
3609	68.6274	1	2	1	2	2	1.7397	32.84	3	24	1	12	3
137886	73.2192	1	2	1	2	2	.4329	33.15	3	20	1	8	3
56558	56.656	0	2	1	1	2	3.7425	33.28	3	24	1	5	3
54144	64.5639	1	2	1	1	2	.3365	34.47	3	27	0	1	3
51731	70.8108	0	2	1	2	2	2.6575	35.48	3	30	0	9	3
3552	59.6274	1	2	1	1	2	.4932	36.87	3	25	1	4	3
75409	70.3963	0	2	1	1	1	1.4384	19.84	1	28	0	1	4
41293	67.8438	1	2	1	1	1	2.4	24.51	1	28	0	7	4
107648	78.7562	1	2	1	1	1	.3014	24.8	1	29	0	0	4
3778	52.388	0	1	1	2	1	.3989	25.47	2	29	0	3	4
41410	44.6822	0	2	1	2	1	.7671	25.76	2	28	0	4	4
182990	52.9699	1	2	1	2	1	.2219	26.3	2	29	0	4	4
3406	34.7726	1	2	1	1	1	.5589	26.53	2	29	0	7	4
3174	50.4979	1	2	1	2	1	.3609	26.68	2	28	0	1	4
3962	68.9948	1	1	1	1	1	.1369	28.03	2	29	0	12	4
3823	57.0535	1	1	1	2	1	.1585	28.08	2	27	0	4	4
3472	61.2508	1	2	1	1	1	.2049	28.31	2	27	0	5	4
73887	69.074	1	2	1	1	1	1.7773	28.63	2	22	1	4	4
101146	59.7973	0	2	1	2	1	2.4658	29.04	2	30	0	4	4
3588	49.1788	0	1	1	1	1	2.4829	29.16	2	29	0	3	4
143116	66.4795	1	2	1	1	1	1.3753	30.37	3	30	0	2	4
3953	53.5945	1	2	1	1	1	.2027	30.9	3	30	0	5	4
51971	66.5322	1	2	1	1	1	1.9705	31.38	3	24	1	4	4
3661	60.7078	0	2	1	2	1	1.1954	32.34	3	28	0	3	4
3666	52.4022	1	2	1	1	1	.4295	32.49	3	29	0	5	4
3469	56.9751	1	2	2	2	1	.3531	33.76	3	28	0	1	4
43086	48.3616	0	2	1	1	2	.8247	20.07	1	30	0	2	4
3766	63.5162	0	2	1	2	2	.3507	21.01	1	27	0	3	4
111545	65.9257	1	2	1	2	2	1.726	21.2	1	28	0	10	4
102417	56.2685	0	1	1	1	2	7.9151	21.22	1	27	0	4	4
134605	65.0411	1	2	1	2	2	.4274	21.48	1	26	0	10	4
3795	74.2877	0	2	1	2	2	.1342	21.61	1	30	0	2	4
212049	67.5562	1	2	2	1	2	.1945	21.78	1	27	0	11	4
4025	49.1655	0	2	1	2	2	.1557	21.83	1	25	1	3	4
40586	38.7014	1	2	1	2	2	1.7006	22.68	1	28	0	6	4
102475	69.4256	0	2	1	2	2	.3205	23.18	1	28	0	3	4
3605	74.6208	1	2	1	2	2	1.9342	23.22	1	25	1	4	4
162670	66.0458	1	2	1	2	2	.2493	23.32	1	22	1	1	4
3760	68.5178	1	2	1	1	2	.4356	23.88	1	29	0	3	4
58420	69.474	1	2	2	1	2	5.4932	23.88	1	27	0	6	4
182927	60.9699	1	2	1	2	2	.5041	24.07	1	28	0	9	4
4136	55.7644	1	2	1	2	2	1.463	24.26	1	25	1	3	4
3012	58.8192	1	2	1	2	2	.2849	24.6	1	27	0	8	4
43082	78.926	1	1	1	1	2	2.926	24.74	1	20	1	9	4
40558	69.1781	1	1	1	1	2	2.9699	24.79	1	26	0	7	4
75421	76.2712	1	2	1	2	2	6.789	25.1	2	22	1	6	4
40694	70.2116	0	1	1	1	2	.6548	25.12	2	24	1	2	4
5004	46.1836	0	2	1	2	2	.674	25.33	2	23	1	5	4
114137	60.4082	1	2	1	1	2	.9753	25.38	2	26	0	6	4
116531	67.2301	1	2	1	2	2	1.8087	25.64	2	28	0	2	4
41382	59.2055	1	1	1	2	2	2.8329	25.91	2	27	0	1	4
179894	55.0959	1	2	2	2	2	2.3225	25.93	2	25	1	4	4
101070	67.0219	1	1	2	2	2	.6897	25.95	2	20	1	3	4
40690	72.1918	1	2	2	1	2	2.4356	26.12	2	25	1	1	4
3757	70.3644	1	1	1	2	2	.7781	26.23	2	26	0	8	4
145940	44.6466	1	2	1	2	2	.326	26.25	2	29	0	5	4
3218	63.9534	1	2	1	2	2	.4219	27.02	2	26	0	10	4
209219	76.3753	1	1	1	2	2	.2356	27.89	2	24	1	3	4
3023	71.1138	0	2	1	1	2	.7686	27.97	2	29	0	2	4
40714	81.0192	0	1	2	1	2	1.011	28.19	2	20	1	2	4
216360	76.2438	1	2	1	2	2	.4877	28.34	2	24	1	2	4
109451	68.811	1	2	1	1	2	.4603	29.04	2	25	1	7	4
3028	75.7205	1	2	1	2	2	.1342	29.27	2	27	0	1	4
3556	65.4932	1	2	1	1	2	.5288	29.58	2	26	0	1	4
116043	71.1233	1	2	1	2	2	.3151	29.62	2	30	0	2	4
161628	69.3151	1	2	1	1	2	1.4247	30.37	3	26	0	4	4
139117	61.3478	0	2	1	1	2	.5315	30.76	3	28	0	1	4
59724	67.4137	0	1	1	1	2	7.1699	30.79	3	24	1	7	4
150414	77.7175	1	2	2	2	2	1.3534	31.15	3	27	0	3	4
3374	70.5937	1	2	1	2	2	.4266	32.21	3	28	0	2	4
110220	67.263	0	1	1	2	2	1.6477	32.73	3	26	0	4	4
100012	66.0959	0	2	1	2	2	.372	33.4	3	30	0	5	4
40707	68.3452	0	1	2	2	2	2.4472	33.65	3	22	1	3	4
40760	51.1014	0	1	1	1	2	5.5178	35.16	3	30	0	3	4
116008	63.5589	1	2	1	2	2	1.4573	36.32	3	26	0	1	4
4126	55.7342	1	1	1	1	2	.2274	40.76	3	29	0	2	4
3126	64.2432	1	2	1	2	2	.5628	41.05	3	30	0	4	4
3168	63.0948	0	2	1	2	2	2.9828	42.07	3	27	0	2	4
40816	70.9288	1	2	1	1	2	1.973	43.56	3	21	1	3	4
40779	37.7937	0	2	1	1	1	3.1389	15.62	1	29	0	6	5
214241	74.9759	1	1	1	2	1	.3041	24.39	1	23	1	11	5
40774	54.6411	1	1	1	1	1	.3753	24.49	1	22	1	4	5
149116	41.8784	1	2	2	2	1	2.4932	25.09	2	29	0	7	5
3826	77.2666	1	2	1	2	1	.3306	25.26	2	27	0	4	5
3665	77.3123	1	1	1	2	1	.3229	25.26	2	29	0	4	5
3702	71.724	1	1	2	1	1	.3634	25.4	2	23	1	6	5
3445	48.082	1	2	1	2	1	.2569	29.03	2	30	0	3	5
141135	53.2055	1	2	1	2	1	1.2055	29.26	2	27	0	11	5
137426	63.4712	1	2	1	2	1	.2767	29.52	2	24	1	2	5
3752	52.5671	1	2	1	2	1	.1918	29.76	2	27	0	3	5
41430	51.713	1	1	1	1	1	.8856	30.61	3	28	0	3	5
59649	69.5622	1	2	1	2	1	5.9096	31.38	3	24	1	11	5
3313	69.2873	1	2	1	2	1	.2873	31.48	3	26	0	11	5
147401	58.3456	0	1	1	2	1	.2904	35.08	3	23	1	1	5
58141	74.4986	0	2	1	1	2	6.6904	19.42	1	24	1	5	5
3154	73.2959	0	2	1	2	2	.5452	19.66	1	25	1	6	5
3052	65.9506	0	2	1	2	2	.8849	19.95	1	27	0	3	5
40754	55.126	0	1	1	1	2	6.1025	22.1	1	30	0	5	5
41420	64.7178	1	2	1	1	2	.8356	22.11	1	27	0	11	5
51252	65.0849	0	2	1	1	2	.7096	22.33	1	29	0	4	5
4107	70.5836	1	2	1	2	2	.0766	23.03	1	23	1	7	5
3178	71.8115	1	2	2	1	2	.9631	23.35	1	25	1	7	5
100842	63.9123	1	2	1	2	2	1.3233	23.46	1	29	0	3	5
100018	69.726	0	2	1	1	2	.4511	23.86	1	27	0	2	5
194971	71.1589	0	2	1	2	2	.474	23.92	1	28	0	2	5
3500	49.0438	0	2	1	2	2	.3425	24.24	1	29	0	7	5
70326	70.6247	0	2	1	2	2	.8431	24.72	1	26	0	7	5
3753	68.1726	0	1	1	2	2	.2548	25.08	2	30	0	1	5
50086	73.7068	0	2	1	2	2	1.7068	25.51	2	29	0	3	5
142879	80.463	0	2	1	2	2	1.7027	25.51	2	24	1	5	5
40691	77.9302	0	2	1	1	2	2.1597	25.68	2	27	0	2	5
211482	69.2548	1	2	1	2	2	.3753	26.23	2	30	0	1	5
3417	56.7096	1	2	1	2	2	.6603	26.37	2	23	1	0	5
5016	74.2684	0	2	1	2	2	.5232	26.4	2	21	1	1	5
190603	64.526	1	2	1	2	2	.3945	26.51	2	24	1	2	5
40771	50.482	1	2	1	1	2	1.7534	27.78	2	11	1	4	5
133507	66.5096	1	2	2	1	2	.9699	27.94	2	29	0	7	5
144131	63.8877	1	2	2	1	2	1.5885	28.09	2	25	1	10	5
170472	54.6771	0	2	1	1	2	.1671	28.69	2	26	0	6	5
101124	73.3123	1	2	1	2	2	.1534	28.91	2	26	0	1	5
3128	60.0137	0	2	2	2	2	.1612	29.15	2	28	0	2	5
41519	71.389	0	1	2	2	2	2.4157	29.9	2	21	1	4	5
216179	58.1068	1	2	1	2	2	1.4849	30.1	3	30	0	9	5
41521	71.4356	0	1	1	2	2	2.4211	30.76	3	23	1	5	5
41288	65.9178	0	1	1	1	2	.9507	31.64	3	19	1	0	5
4108	65.1151	1	2	1	2	2	.2543	31.74	3	23	1	6	5
3471	73.5338	1	1	1	1	2	.405	32.14	3	27	0	4	5
59507	69.447	1	2	1	1	2	4.9662	33.06	3	24	1	8	5
3323	69.2834	1	2	1	2	2	.2869	33.5	3	29	0	8	5
3557	59.0164	1	2	1	2	2	1.9397	34.35	3	27	0	12	5
40769	48.4767	0	1	1	1	2	5.3151	36.14	3	28	0	6	5
41967	51.1911	1	2	1	1	1	3.9288	21.28	1	24	1	2	6
4055	69.8944	1	2	1	1	1	.3005	21.78	1	28	0	1	6
172260	66.8959	1	2	1	2	1	.2301	25.77	2	28	0	8	6
219593	65.726	1	1	1	2	1	1.6082	25.86	2	24	1	9	6
3660	76.1503	0	2	1	2	1	.4816	30.75	3	26	0	6	6
4135	66.8329	1	2	1	2	1	1.2	35.27	3	24	1	2	6
3111	64.6356	1	2	1	2	1	.0795	36.83	3	27	0	5	6
140041	56.0712	0	2	1	2	2	2.789	16.23	1	28	0	7	6
4033	49.9726	0	2	1	2	2	.2492	16.66	1	29	0	5	6
73614	75.9671	0	2	1	1	2	3.0438	20.39	1	29	0	5	6
40273	66.8957	1	2	1	1	2	1.2959	23.39	1	30	0	2	6
4075	59.9617	0	2	1	1	2	.2131	24.12	1	29	0	5	6
3710	55.2384	1	1	1	2	2	.1507	24.34	1	30	0	1	6
160822	78.5266	1	2	1	2	2	.9315	24.44	1	25	1	4	6
3770	55.1038	0	1	1	2	2	1.1038	25.1	2	29	0	2	6
100267	53.5753	1	2	1	2	2	1.8438	25.79	2	30	0	3	6
3592	62.3425	1	2	2	1	2	.315	26.64	2	25	1	3	6
40731	32.211	1	2	1	1	2	3.5753	26.73	2	27	0	10	6
42172	60.7861	0	1	2	1	2	2.3532	26.78	2	26	0	4	6
3392	50.5342	0	2	1	2	2	.5364	28.76	2	30	0	5	6
40772	46.2219	1	1	1	1	2	5.5096	29.22	2	26	0	6	6
41486	63.9041	1	2	1	1	2	1.9863	30.08	3	30	0	6	6
40767	48.2192	1	1	1	1	2	.1233	30.69	3	25	1	8	6
4001	49.8932	1	2	1	2	2	.2685	34.02	3	28	0	4	6
3113	59.2912	0	2	2	2	1	.1315	18.29	1	29	0	11	7
102978	54.7068	0	2	1	1	1	1.3762	20.52	1	30	0	1	7
139859	56.9068	1	2	1	2	1	.3671	24.22	1	27	0	1	7
219411	63.3726	1	2	1	1	1	.5014	24.46	1	26	0	3	7
163459	66.2752	1	2	1	2	1	.6493	25.56	2	30	0	8	7
40709	63.8877	0	1	1	2	1	.2411	26.58	2	24	1	1	7
3333	66.7781	1	2	2	2	1	.1616	28.67	2	25	1	11	7
3704	62.6498	1	2	1	2	1	.2295	29.05	2	26	0	1	7
101755	70.9644	0	2	1	2	2	1.13	19.81	1	25	1	1	7
41280	61.2466	0	2	1	1	2	2.6329	20.7	1	29	0	3	7
110219	73.2575	1	1	1	2	2	.8274	21.46	1	22	1	8	7
168306	69.3781	1	2	1	1	2	.6137	21.62	1	28	0	3	7
100905	68.5306	1	2	1	2	2	.1178	22.88	1	28	0	9	7
40776	49.4082	1	2	1	2	2	5.6	23.36	1	27	0	11	7
4072	57.1573	0	1	1	2	2	.7491	24.61	1	30	0	8	7
130769	75.3918	1	2	1	2	2	.3452	25.19	2	26	0	13	7
40757	69.3671	0	1	1	1	2	5.8267	26.12	2	18	1	11	7
135579	62.8247	1	1	1	2	2	.7479	26.61	2	25	1	10	7
40703	55.9562	1	1	1	1	2	.3425	26.86	2	25	1	12	7
181957	58.8992	0	2	1	2	2	.2959	29.07	2	27	0	6	7
141995	56.7808	1	2	1	1	2	1.1726	31.41	3	29	0	3	7
40775	68.7808	0	1	1	1	2	5.8712	32.46	3	11	1	9	7
40730	53.0685	0	1	1	1	2	3.5753	32.81	3	20	1	8	7
3432	63.2806	1	2	1	2	2	.5644	37.13	3	27	0	7	7
40704	54.3703	0	1	1	1	2	1.537	38.37	3	21	1	7	7
3622	62.2655	1	2	2	1	1	.1477	22.51	1	26	0	4	8
3226	33.4977	0	2	1	2	1	.4703	23.2	1	28	0	2	8
40735	54.6714	1	2	1	1	1	.1448	25.99	2	21	1	2	8
3400	39.1863	0	2	1	2	1	.7507	30.77	3	24	1	10	8
134442	70.1753	0	1	1	2	1	.3808	31.22	3	19	1	3	8
4096	49.5817	0	2	1	2	1	.1913	31.44	3	17	1	7	8
50027	63.7753	1	2	1	1	2	5.3671	19.79	1	30	0	4	8
41854	73.1894	0	2	1	2	2	2.4795	20.55	1	21	1	1	8
4012	50.5288	0	2	1	2	2	.2548	21.05	1	30	0	3	8
3446	75.4727	1	2	1	2	2	.5883	21.82	1	26	0	2	8
5011	68.5315	0	2	1	2	2	.9315	22.14	1	27	0	3	8
174141	78.7434	1	2	1	2	2	1.0548	24.24	1	28	0	8	8
50192	62.0148	1	2	1	2	2	1.8809	24.86	1	29	0	5	8
170343	77.5562	1	2	1	2	2	.3699	25.36	2	22	1	9	8
157589	56.2384	1	2	2	2	2	.1507	26.45	2	25	1	1	8
41508	74.7002	0	1	1	1	2	4.8329	26.5	2	17	1	9	8
50860	69.0986	1	2	1	1	2	.4658	26.71	2	29	0	4	8
75562	60.7699	0	1	1	2	2	.6685	28.13	2	25	1	7	8
3116	65.0082	1	2	1	1	2	1.9397	29.67	2	28	0	8	8
5001	50.9575	1	1	2	2	2	.6329	30.71	3	29	0	2	8
40693	71.6027	0	1	2	1	2	1.9325	32.44	3	25	1	3	8
190336	58.0904	1	2	1	2	1	.2575	26.56	2	30	0	2	9
3708	71.7041	1	2	1	1	1	.26	29.76	2	29	0	0	9
112721	61.9699	1	2	1	2	2	.8247	22.65	1	27	0	1	9
54197	67.7978	1	2	1	1	2	.8099	23.21	1	27	0	4	9
3559	37.989	1	2	1	2	2	.4795	23.39	1	30	0	3	9
3385	51.8276	1	2	1	1	2	1.5728	24.31	1	27	0	9	9
3251	59.2986	0	2	1	2	2	.1918	24.84	1	30	0	12	9
42264	64.8963	0	1	2	1	2	5.8388	25.56	2	18	1	0	9
40578	50.8904	1	2	2	2	2	2.3658	27.98	2	17	1	4	9
3180	60.6012	0	2	1	1	2	.2896	28.7	2	28	0	4	9
50746	66.5075	0	1	1	2	2	2.8192	29.72	2	29	0	4	9
218340	65.5479	0	2	1	1	1	.8795	19.76	1	28	0	4	10
41438	48.861	0	2	1	2	1	2.6227	20.96	1	27	0	4	10
116508	57.4737	1	2	1	1	1	.5836	23.89	1	28	0	2	10
3972	65.4301	0	1	1	2	1	.1726	24.73	1	30	0	11	10
184432	60.1562	0	1	1	2	1	.2795	28.34	2	28	0	9	10
116733	52.9479	1	2	1	2	1	.7863	29.22	2	24	1	4	10
3186	61.5479	0	1	1	2	1	.1178	29.61	2	25	1	4	10
3540	64.3224	1	2	1	2	1	.1639	30.43	3	28	0	8	10
3436	51.0025	1	1	1	1	2	.1507	23.95	1	26	0	6	10
41432	49.7113	0	1	1	1	2	6.5278	26.03	2	23	1	4	10
58783	49.8027	0	2	1	2	2	5.3734	27.54	2	28	0	9	10
151111	37.6595	0	2	2	1	2	.1123	28.16	2	26	0	8	10
40800	78.5616	1	2	1	1	2	5.5879	28.67	2	26	0	2	10
3558	63.4	1	1	1	2	2	1	29.42	2	28	0	5	10
51800	71.7514	0	2	1	2	2	3.8934	32.29	3	23	1	6	10
210085	66.1205	0	2	1	2	1	.7233	16	1	27	0	3	11
3824	55.2639	0	1	1	2	1	.2896	31.02	3	28	0	6	11
3608	46.1973	1	2	2	2	1	1.8685	33.57	3	22	1	4	11
3916	69.6712	0	2	1	2	2	.8122	16.85	1	29	0	3	11
40012	62.3992	1	2	1	2	2	.643	21.38	1	29	0	7	11
172084	39.4575	1	2	2	2	2	.2164	22.96	1	27	0	2	11
5012	67.3411	1	2	1	2	2	.4767	22.99	1	22	1	6	11
53595	65.2234	0	2	1	1	2	3.8197	23.6	1	30	0	6	11
101744	79.0767	1	2	1	2	2	.5368	27.13	2	28	0	11	11
111383	66.7383	0	2	1	2	2	1.6274	28.32	2	27	0	8	11
71809	55.5781	1	2	1	2	2	2.9644	30.14	3	28	0	5	11
136646	69.4791	1	2	1	1	2	.474	30.36	3	25	1	2	11
101050	49.7397	0	2	1	2	2	.6538	32.17	3	26	0	1	11
215976	59.2137	1	2	1	2	2	1.2137	35.06	3	29	0	8	11
42379	54.7014	0	1	1	1	2	3.0438	39.44	3	27	0	9	11
40755	54.0096	1	2	1	1	2	5.832	22.49	1	19	1	10	12
182427	69.011	1	1	1	1	2	.2712	28.74	2	30	0	1	12
116216	52.6055	0	2	1	1	2	.4932	29.88	2	22	1	9	12
3375	49.846	1	2	2	2	2	1.0597	31.56	3	29	0	7	12
151050	64.2329	1	2	1	2	2	.0384	31.94	3	24	1	12	12
41412	45.1068	0	2	1	1	2	4.3918	24.8	1	24	1	5	13
3758	69.7781	1	2	1	2	2	.7781	27.55	2	25	1	2	13
40744	59.2712	0	1	1	1	2	4.7699	29.43	2	22	1	2	13
121626	76.0274	1	2	1	2	1	.3699	24.69	1	27	0	3	14
3785	56.8251	0	2	1	2	1	.2404	25.86	2	30	0	1	14
50195	71.8115	0	2	2	1	2	7.7951	28.01	2	25	1	8	14
192111	64.5836	1	1	1	2	2	.5041	24	1	28	0	1	15
